# Supplementary material for: Unraveling Genetic Diversity Amongst European Hazelnut (Corylus avellana L.) Varieties in Turkey
Source: Front Plant Sci. 2021 Jul 1;12:661274. doi: 10.3389/fpls.2021.661274 (PMC8282208; doi:10.3389/fpls.2021.661274)
Supplement: Supplementary file 1 [file Data_Sheet_1.zip]

Archive with 2 entries (2 files):
- Supplementary Figure 1.PDF
- Supplementary Tables.xlsx
