# Supplementary material for: Unraveling Genetic Diversity Amongst European Hazelnut (Corylus avellana L.) Varieties in Turkey
Source: Front Plant Sci. 2021 Jul 1;12:661274. doi: 10.3389/fpls.2021.661274 (PMC8282208; doi:10.3389/fpls.2021.661274)
Supplement: Supplementary file 1 [file Data_Sheet_1.zip › Supplementary Tables.xlsx]

## Sheet: Table S1
Supplementary Table 1. List of private alleles identified for each varietal sub-population
Number of individuals in which locus was detected across all populations (#individuals), Stacks locus ID, Start position of the locus in the reference genome (Chr & BP), position of the SNP within (Col), variety name (Pop ID), the reference nucleotide (P Nuc), alternative nucleotide in the private allele (Q Nuc), number of individuals within the variety that contain the locus (N), proportion of t…
#individuals	Locus ID	Chr	BP	Col	Pop ID	P Nuc	Q Nuc	N	P	Q	Obs Het	Obs Hom	Exp Het	Exp Hom	Pi	FIS
32	6636	3	3388977	69	Allahverdi	-	C	2	0	1	0	1	0	1	0	0
32	6639	3	3388977	83	Allahverdi	-	G	2	0	1	0	1	0	1	0	0
32	7133	3	9456295	33	Allahverdi	-	T	2	0	1	0	1	0	1	0	0
30	21142	2	46480303	23	Allahverdi	-	A	2	0	1	0	1	0	1	0	0
28	3459	2	2788545	66	Allahverdi	-	C	2	0	1	0	1	0	1	0	0
26	1299	1	3047103	9	Allahverdi	-	C	2	0	1	0	1	0	1	0	0
23	14898	8	19215405	79	Allahverdi	-	A	2	0	1	0	1	0	1	0	0
17	26552	9	20207990	69	Allahverdi	-	C	2	0	1	0	1	0	1	0	0
16	21052	2	43980962	101	Allahverdi	-	A	2	0	1	0	1	0	1	0	0
16	21051	2	43980962	41	Allahverdi	-	T	2	0	1	0	1	0	1	0	0
15	24484	6	24038452	105	Allahverdi	-	T	2	0	1	0	1	0	1	0	0
13	2734	2	14724197	11	Allahverdi	-	A	2	0	1	0	1	0	1	0	0
13	4594	2	46533066	16	Allahverdi	-	A	2	0	1	0	1	0	1	0	0
12	5197	3	12801005	5	Allahverdi	-	A	2	0	1	0	1	0	1	0	0
11	2953	2	1869884	85	Allahverdi	-	G	2	0	1	0	1	0	1	0	0
9	6646	3	34073900	108	Allahverdi	-	T	2	0	1	0	1	0	1	0	0
9	17211	10	18331030	140	Allahverdi	-	T	2	0	1	0	1	0	1	0	0
8	6744	3	36503144	101	Allahverdi	-	C	2	0	1	0	1	0	1	0	0
8	40837	3	36825754	8	Allahverdi	-	T	2	0	1	0	1	0	1	0	0
8	23360	5	17031524	115	Allahverdi	-	T	2	0		0	1	0	1	0	0
8	36280	5	26252790	11	Allahverdi	-	T	2	0	1	0	1	0	1	0	0
8	11105	6	11319734	143	Allahverdi	-	T	2	0		0	1	0	1	0	0
7	4447	2	43543125	63	Allahverdi	-	A	2	0	1	0	1	0	1	0	0
7	6046	3	23110898	20	Allahverdi	-	C	2	0		0	1	0	1	0	0
6	5983	3	22420836	129	Allahverdi	-	A	2	0	1	0	1	0	1	0	0
6	12230	6	3440455	101	Allahverdi	-	G	2	0	1	0	1	0	1	0	0
5	40373	1	5932842	81	Allahverdi	-	T	2	0		0	1	0	1	0	0
5	46181	2	2469826	87	Allahverdi	-	A	2	0	1	0	1	0	1	0	0
5	5613	3	18806180	92	Allahverdi	-	T	2	0	1	0	1	0	1	0	0
5	39180	5	32341010	25	Allahverdi	-	T	2	0		0	1	0	1	0	0
4	34836	2	15872254	53	Allahverdi	A	-	2	1	0	0	1	0	1	0	0
4	3078	2	20885087	120	Allahverdi	A	-	2	1	0	0	1	0	1	0	0
4	36219	5	20637971	35	Allahverdi	-	T	2	0	1	0	1	0	1	0	0
19	21431	3	11624721	8	Allahverdi	C	T	2	0,5	0,5	1	0	0,5	0,5	0,6667	-0,5
17	21473	3	13264749	13	Allahverdi	C	T	2	0,5	0,5	1	0	0,5	0,5	0,6667	-0,5
17	33500	9	21155899	133	Allahverdi	A	G	2	0,5	0,5	1	0	0,5	0,5	0,6667	-0,5
15	11360	6	14894360	123	Allahverdi	T	C	2	0,5	0,5	1	0	0,5	0,5	0,6667	-0,5
15	11520	6	16780317	47	Allahverdi	G	A	2	0,5		1	0	0,5	0,5	0,6667	-0,5
13	11521	6	16780342	74	Allahverdi	C	T	2	0,5	0,5	1	0	0,5	0,5	0,6667	-0,5
12	32533	6	3683265	112	Allahverdi	T	G	2	0,5	0,5	1	0	0,5	0,5	0,6667	-0,5
8	5880	3	21388876	8	Allahverdi	T	C	2	0,5	0,5	1	0	0,5	0,5	0,6667	-0,5
7	40459	2	17074348	101	Çakıldak	-	T	3	0		0	1	0	1	0	0
7	42342	11	3112732	23	Çakıldak	-	T	3	0	1	0	1	0	1	0	0
6	40635	2	47032766	32	Çakıldak	-	A	2	0	1	0	1	0	1	0	0
6	42287	11	1653009	104	Çakıldak	-	C	2	0		0	1	0	1	0	0
5	42283	11	1647439	23	Çakıldak	-	C	2	0	1	0	1	0	1	0	0
4	47662	1	40179732	30	Çakıldak	G	-	2	1		0	1	0	1	0	0
4	34673	1	47408120	75	Çakıldak	-	C	2	0	1	0	1	0	1	0	0
9	24649	6	3227486	110	Çakıldak	C	T	3	0,5		1	0	0,5	0,5	0,6	-0,6667
8	41830	8	19968707	9	Çakıldak	A	C	2	0,5		1	0	0,5	0,5	0,6667	-0,5
7	40608	2	44683998	24	Çakıldak	C	T	2	0,5		1	0	0,5	0,5	0,6667	-0,5
7	35926	4	31581564	27	Çakıldak	T	C	3	0,5	0,5	1	0	0,5	0,5	0,6	-0,6667
6	41497	6	3227623	19	Çakıldak	T	A	3	0,5	0,5	1	0	0,5	0,5	0,6	-0,6667
6	42243	11	11177134	88	Çakıldak	A	G	3	0,5	0,5	1	0	0,5	0,5	0,6	-0,6667
5	28232	1	2649896	74	Çakıldak	T	C	3	0,5	0,5	1	0	0,5	0,5	0,6	-0,6667
5	42823	2	17048846	95	Çakıldak	A	G	2	0,5		1	0	0,5	0,5	0,6667	-0,5
5	43210	3	26235404	106	Çakıldak	G	C	2	0,5		1	0	0,5	0,5	0,6667	-0,5
5	44484	9	21699164	101	Çakıldak	T	C	2	0,5		1	0	0,5	0,5	0,6667	-0,5
4	41396	5	8874057	47	Çakıldak	C	T	2	0,5		1	0	0,5	0,5	0,6667	-0,5
4	41419	6	14449098	83	Çakıldak	C	T	2	0,5		1	0	0,5	0,5	0,6667	-0,5
18	32209	5	36349589	103	Karafındık	-	T	2	0		0	1	0	1	0	0
8	95	1	11964693	106	Karafındık	-	G	2	0		0	1	0	1	0	0
8	16779	10	11463260	76	Karafındık	-	G	2	0	1	0	1	0	1	0	0
7	31533	4	16896078	74	Karafındık	-	C	2	0		0	1	0	1	0	0
5	7358	4	12375601	47	Karafındık	-	C	2	0	1	0	1	0	1	0	0
8	16806	10	11828886	94	Karafındık	C	T	2	0,5	0,5	1	0	0,5	0,5	0,6667	-0,5
3	16933	10	12963410	94	Karafındık	C	T	2	0,5	0,5	1	0	0,5	0,5	0,6667	-0,5
4	4131	2	36174545	107	Mincane	-	T	2	0		0	1	0	1	0	0
4	24453	6	22801185	80	Mincane	-	T	2	0	1	0	1	0	1	0	0
13	16801	10	11678372	86	Mincane	T	C	2	0,5		1	0	0,5	0,5	0,6667	-0,5
12	16881	10	12376208	27	Mincane	G	A	2	0,5	0,5	1	0	0,5	0,5	0,6667	-0,5
8	12975	7	15162186	80	Mincane	G	A	2	0,5	0,5	1	0	0,5	0,5	0,6667	-0,5
7	5921	3	21824414	118	Mincane	T	C	2	0,5	0,5	1	0	0,5	0,5	0,6667	-0,5
4	5922	3	21824414	27	Mincane	A	G	2	0,5	0,5	1	0	0,5	0,5	0,6667	-0,5
8	556	1	20689115	109	Palaz	A	C	3	0,5	0,5	1	0	0,5	0,5	0,6	-0,6667
17	31136	3	21982902	34	Sarıfındık	A	C	3	0,5	0,5	1	0	0,5	0,5	0,6	-0,6667
11	20919	2	39897752	77	Sarıfındık	T	A	3	0,5		1	0	0,5	0,5	0,6	-0,6667
19	9357	5	1320470	102	Sivri	-	T	3	0	1	0	1	0	1	0	0
17	23470	5	20891289	112	Sivri	-	C	3	0	1	0	1	0	1	0	0
9	31047	3	16533003	4	Sivri	-	A	3	0		0	1	0	1	0	0
9	23183	5	11672512	131	Sivri	-	T	3	0	1	0	1	0	1	0	0
5	36449	5	7074664	21	Sivri	G	-	3	1	0	0	1	0	1	0	0
4	10086	5	24156765	141	Sivri	A	-	2	1	0	0	1	0	1	0	0
4	14158	7	8363990	33	Sivri	C	-	2	1	0	0	1	0	1	0	0
21	10858	5	751421	134	Sivri	A	C	3	0,5	0,5	1	0	0,5	0,5	0,6	-0,6667
17	12135	6	28662908	133	Sivri	A	T	3	0,5	0,5	1	0	0,5	0,5	0,6	-0,6667
12	42392	11	9683252	47	Sivri	A	G	3	0,5	0,5	1	0	0,5	0,5	0,6	-0,6667
11	40970	4	20887615	36	Sivri	G	A	3	0,5		1	0	0,5	0,5	0,6	-0,6667
11	16861	10	12288391	11	Sivri	A	G	3	0,5		1	0	0,5	0,5	0,6	-0,6667
10	42256	11	13736292	133	Sivri	C	T	3	0,5	0,5	1	0	0,5	0,5	0,6	-0,6667
9	9857	5	20085817	113	Sivri	C	T	3	0,5	0,5	1	0	0,5	0,5	0,6	-0,6667
4	37309	8	18626702	91	Sivri	G	A	3	0,5	0,5	1	0	0,5	0,5	0,6	-0,6667
6	19783	1	31584506	5	Tombul	G	-	4	1		0	1	0	1	0	0
6	4783	2	49624466	108	Tombul	T	-	4	1	0	0	1	0	1	0	0
9	5521	3	17963686	130	Tombul	T	C	4	0,5	0,5	1	0	0,5	0,5	0,5714	-0,75
8	1419	1	32632786	100	Tombul	T	G	4	0,5	0,5	1	0	0,5	0,5	0,5714	-0,75
6	3616	2	30401944	125	Tombul	A	G	4	0,5	0,5	1	0	0,5	0,5	0,5714	-0,75
6	16397	9	4406441	141	Tombul	A	G	4	0,5		1	0	0,5	0,5	0,5714	-0,75
5	3848	2	33323487	137	Tombul	T	C	4	0,5	0,5	1	0	0,5	0,5	0,5714	-0,75
5	15279	8	5052670	19	Tombul	T	C	4	0,5	0,5	1	0	0,5	0,5	0,5714	-0,75
14	28960	5	18260276	34	Yomra	-	C	2	0	1	0	1	0	1	0	0

## Sheet: Table S2
Supplementary Table S2. List of predicted genes containing the private allele polymorphisms given in Table S1.
Stacks locus ID, Start position of the locus in the reference genome (Chr & BP), position of the SNP within the locus (Col), variety in which private allele was found(Pop ID), and the closest homolog identified by BLASTx of the predicted CDS against the non-redundant plant protein database.
Locus ID	Chr	BP	Col	Pop ID	Annotation
28232	1	2649896	74	Çakıldak	hypothetical protein CISIN_1g017225mg [Citrus sinensis]
1299	1	3047103	9	Allahverdi	hypothetical protein SOVF_127710 [Spinacia oleracea]
40373	1	5932842	81	Allahverdi	PREDICTED: serine hydroxymethyltransferase 7 [Vitis vinifera]
95	1	11964693	106	Karafındık	PREDICTED: uncharacterized protein LOC103967457 [Pyrus x bretschneideri]
556	1	20689115	109	Palaz	PREDICTED: uncharacterized protein LOC104881386 [Vitis vinifera]
19783	1	31584506	5	Tombul	hypothetical protein VITISV_019037 [Vitis vinifera]
1419	1	32632786	100	Tombul	PREDICTED: pentatricopeptide repeat-containing protein MRL1, chloroplastic [Vitis vinifera]
34673	1	47408120	75	Çakıldak	Stomagen [Theobroma cacao]
2953	2	1869884	85	Allahverdi	PREDICTED: uncharacterized protein LOC100245437 isoform X2 [Vitis vinifera]
46181	2	2469826	87	Allahverdi	hypothetical protein PRUPE_ppa004657mg [Prunus persica]
2734	2	14724197	11	Allahverdi	glutathione S-transferase-like protein, partial [Betula luminifera]
34836	2	15872254	53	Allahverdi	PREDICTED: uncharacterized protein LOC103494742 [Cucumis melo]
42823	2	17048846	95	Çakıldak	TolB protein-related isoform 1 [Theobroma cacao]
40459	2	17074348	101	Çakıldak	TolB protein-related isoform 1 [Theobroma cacao]
4447	2	43543125	63	Allahverdi	Epoxide hydrolase 2 [Morus notabilis]
21052	2	43980962	101	Allahverdi	hypothetical protein CICLE_v10018304mg [Citrus clementina]
21051	2	43980962	41	Allahverdi	hypothetical protein CICLE_v10018304mg [Citrus clementina]
40608	2	44683998	24	Çakıldak	PREDICTED: uncharacterized protein LOC103324644 [Prunus mume]
21142	2	46480303	23	Allahverdi	anthocyanidin reductase [Prunus cerasifera]
4594	2	46533066	16	Allahverdi	hypothetical protein PRUPE_ppa005423mg [Prunus persica]
40635	2	47032766	32	Çakıldak	PREDICTED: cysteine-rich receptor-like protein kinase 10 [Jatropha curcas]
4783	2	49624466	108	Tombul	hypothetical protein CISIN_1g022820mg [Citrus sinensis]
6636	3	3388977	69	Allahverdi	unknown [Lotus japonicus]
6639	3	3388977	83	Allahverdi	unknown [Lotus japonicus]
7133	3	9456295	33	Allahverdi	hypothetical protein CICLE_v10019703mg [Citrus clementina]
31047	3	16533003	4	Sivri	PREDICTED: abscisic acid 8'-hydroxylase 1 [Populus euphratica]
43210	3	26235404	106	Çakıldak	PREDICTED: uncharacterized protein LOC103337452 [Prunus mume]
6646	3	34073900	108	Allahverdi	PREDICTED: 3-deoxy-manno-octulosonate cytidylyltransferase, mitochondrial [Eucalyptus grandis]
6744	3	36503144	101	Allahverdi	hypothetical protein PRUPE_ppa001961mg [Prunus persica]
40837	3	36825754	8	Allahverdi	hypothetical protein CISIN_1g047476mg [Citrus sinensis]
40970	4	20887615	36	Sivri	PREDICTED: ELL-associated factor 1 [Jatropha curcas]
35926	4	31581564	27	Çakıldak	hypothetical protein POPTR_0010s16760g [Populus trichocarpa]
36449	5	7074664	21	Sivri	hypothetical protein PRUPE_ppa022362mg [Prunus persica]
41396	5	8874057	47	Çakıldak	hypothetical protein L484_022156 [Morus notabilis]
28960	5	18260276	34	Yomra	PREDICTED: pentatricopeptide repeat-containing protein At2g42920, chloroplastic-like [Prunus mume]
9857	5	20085817	113	Sivri	PREDICTED: TMV resistance protein N-like [Prunus mume]
36219	5	20637971	35	Allahverdi	hypothetical protein PRUPE_ppa016262mg [Prunus persica]
36280	5	26252790	11	Allahverdi	PREDICTED: protein AIG1 [Jatropha curcas]
39180	5	32341010	25	Allahverdi	PREDICTED: uncharacterized protein LOC103330051 [Prunus mume]
32209	5	36349589	103	Karafındık	PREDICTED: potassium transporter 4 [Prunus mume]
24649	6	3227486	110	Çakıldak	PREDICTED: G-type lectin S-receptor-like serine/threonine-protein kinase RLK1 [Prunus mume]
41497	6	3227623	19	Çakıldak	PREDICTED: G-type lectin S-receptor-like serine/threonine-protein kinase RLK1 [Prunus mume]
12230	6	3440455	101	Allahverdi	PREDICTED: WAT1-related protein At1g43650 isoform X1 [Vitis vinifera]
32533	6	3683265	112	Allahverdi	Polypyrimidine tract-binding protein 3 [Theobroma cacao]
11105	6	11319734	143	Allahverdi	PREDICTED: 2-isopropylmalate synthase A-like [Pyrus x bretschneideri]
41419	6	14449098	83	Çakıldak	PREDICTED: organic cation/carnitine transporter 3-like [Prunus mume]
24484	6	24038452	105	Allahverdi	dehydration-responsive element-binding protein (DREB2), partial [Malus domestica]
12135	6	28662908	133	Sivri	putative SNARE family protein [Populus trichocarpa]
14158	7	8363990	33	Sivri	hypothetical protein Csa_7G452260 [Cucumis sativus]
15279	8	5052670	19	Tombul	PREDICTED: probable protein phosphatase 2C 22 [Vitis vinifera]
37309	8	18626702	91	Sivri	PREDICTED: subtilisin-like protease [Vitis vinifera]
41830	8	19968707	9	Çakıldak	conserved hypothetical protein [Ricinus communis]
33500	9	21155899	133	Allahverdi	PREDICTED: probable LRR receptor-like serine/threonine-protein kinase At3g47570 [Pyrus x bretschneideri]
44484	9	21699164	101	Çakıldak	PREDICTED: transcription factor bHLH140-like [Populus euphratica]
17211	10	18331030	140	Allahverdi	PREDICTED: probable receptor-like protein kinase At5g47070 [Vitis vinifera]
42283	11	1647439	23	Çakıldak	Glutathione S-transferase family protein [Theobroma cacao]
42287	11	1653009	104	Çakıldak	Glutathione S-transferase family protein [Theobroma cacao]
42342	11	3112732	23	Çakıldak	PREDICTED: homeobox-leucine zipper protein ATHB-6-like isoform X1 [Populus euphratica]
42243	11	11177134	88	Çakıldak	hypothetical protein PRUPE_ppa024079mg, partial [Prunus persica]
